# Supplementary material for: Data on the effect of knockout of neruregulin-1 type III on Remak bundle structure
Source: Data Brief. 2018 Mar 27;18:803–7. doi: 10.1016/j.dib.2018.03.099 (PMC5996742; doi:10.1016/j.dib.2018.03.099)
Supplement: Supplementary file 1 — Supplementary material [file mmc1.zip]

Archive with 1 entries (1 files):
- COI_2362_V2.tar
